# Supplementary material for: Associations of Serum CXCL12α and CK Levels with Skeletal Muscle Mass in Older Adults
Source: J Clin Med. 2023 May 31;12(11):3800. doi: 10.3390/jcm12113800 (PMC10253690; doi:10.3390/jcm12113800)
Supplement: Supplementary file 1 [file jcm-12-03800-s001.zip]

Archive with 1 entries (1 files):
- jcm-2407467-supplementary.pdf
